# Supplementary material for: Catalytic Selective Oxidation of β-O-4 Bond in Phenethoxybenzene as a Lignin Model Using (TBA)5[PMo10V2O40] Nanocatalyst: Optimization of Operational Conditions
Source: Molecules. 2023 Aug 31;28(17):6368. doi: 10.3390/molecules28176368 (PMC10490183; doi:10.3390/molecules28176368)
Supplement: Supplementary file 1 [file molecules-28-06368-s001.zip]

Archive with 1 entries (1 files):
- molecules-2529615-supplementary.pdf
